# Supplementary material for: Antibacterial Efficacy of Pseudomonas aeruginosa Bacteriophages on a Drosophila Infection Model
Source: Pathogens. 2026 Apr 10;15(4):411. doi: 10.3390/pathogens15040411 (PMC13119210; doi:10.3390/pathogens15040411)
Supplement: Supplementary file 1 [file pathogens-15-00411-s001.zip]

Archive with 1 entries (1 files):
- pathogens-4199483-supplementary.pdf
